# Supplementary material for: Neuropelveology: An Emerging Discipline for the Management of Pelvic Neuropathies and Bladder Dysfunctions through to Spinal Cord Injury, Anti-Ageing and the Mars Mission
Source: J Clin Med. 2020 Oct 13;9(10):3285. doi: 10.3390/jcm9103285 (PMC7656309; doi:10.3390/jcm9103285)
Supplement: Supplementary file 2 [file jcm-09-03285-s002.zip]

Archive with 1 entries (1 files):
- jcm-920367-supplementary.mp4
